# Supplementary material for: A Heavy Metal and Trace Element Biomonitoring Study in a Young Cohort (Aged 18–24) in Istanbul, Turkey
Source: Int J Environ Res Public Health. 2026 Feb 12;23(2):233. doi: 10.3390/ijerph23020233 (PMC12941121; doi:10.3390/ijerph23020233)
Supplement: Supplementary file 1 [file ijerph-23-00233-s001.zip]

Archive with 1 entries (1 files):
- ijerph-3969671-supplementary.pdf
